# Supplementary material for: Intestinal Microbiome Richness of Coral Reef Damselfishes (Actinopterygii: Pomacentridae)
Source: Integr Org Biol. 2022 Sep 16;4(1):obac026. doi: 10.1093/iob/obac026 (PMC9486986; doi:10.1093/iob/obac026)
Supplement: obac026_Supplemental_Files [file obac026_supplemental_files.zip]

Archive with 4 entries (4 files):
- Supplementary_Figure_1_v3.pdf
- Supplementary_Figure_2_v3.pdf
- Supplementary_Figure_3_v3.pdf
- Supplementary_Tables.docx
